# Supplementary material for: Adolescent Obesity and Charlson Comorbidity Index in Young Adults
Source: J Clin Med. 2025 Jan 28;14(3):873. doi: 10.3390/jcm14030873 (PMC11818213; doi:10.3390/jcm14030873)
Supplement: Supplementary file 1 [file jcm-14-00873-s001.zip]

Archive with 1 entries (1 files):
- jcm-3438884-supplementary.pdf
